# Supplementary material for: Online photochemical derivatization enables comprehensive mass spectrometric analysis of unsaturated phospholipid isomers
Source: Nat Commun. 2019 Jan 8;10:79. doi: 10.1038/s41467-018-07963-8 (PMC6325166; doi:10.1038/s41467-018-07963-8)
Supplement: Supplementary file 4 — Supplementary Data 1 [file 41467_2018_7963_MOESM4_ESM.xlsx]

## Sheet: Legend
Supplementary Table 1: Lipid sub-class species, lipid molecular species, and lipid molecular species with C=C information from bovine liver extracts by LC-MS/MS and LC-PB-MS/MS system.
Details given for each lipid species, molecular species and lipid molecular species with C=C informationare ionization modes, adduct ions, chemical formula, precursor m/z values, fragment m/z values and retention times.

## Sheet: Sub-class species
Ion mode	Adduct	Obtained m/z	Chemical formula	Species	Retention Time
+	+H+	676.5	C36H70NO8P	PE 31:1	6.2
+	+H+	690.5	C37H72NO8P	PE 32:1	6
+	+H+	702.5	C39H76NO7P	PE-O 34:2	5.9
+	+H+	704.5	C38H74NO8P	PE 33:1	5.9
+	+H+	714.5	C39H72NO8P	PE 34:3	5.9
+	+H+	716.5	C39H74NO8P	PE 34:2	5.9
+	+H+	718.5	C39H76NO8P	PE 34:1	5.9
+	+H+	728.5	C40H74NO8P	PE 35:3	5.7
+	+H+	728.5	C41H78NO7P	PE-O 36:3	5.7
+	+H+	730.5	C41H80NO7P	PE-O 36:2	5.8
+	+H+	730.5	C40H76NO8P	PE 35:2	5.8
+	+H+	732.5	C40H78NO8P	PE 35:1	5.7
+	+H+	732.5	C41H82NO7P	PE-O 36:1	5.7
+	+H+	740.5	C41H74NO8P	PE36:4	5.8
+	+H+	742.5	C41H76NO8P	PE 36:3	5.8
+	+H+	744.5	C41H78NO8P	PE 36:2	5.8
+	+H+	746.5	C41H80NO8P	PE 36:1	5.8
+	+H+	754.5	C42H76NO8P	PE 37:4	5.6
+	+H+	754.5	C43H80NO7P	PE-O 38:4	5.6
+	+H+	756.5	C42H78NO8P	PE 37:3	5.7
+	+H+	758.5	C42H80NO8P	PE 37:2	5.7
+	+H+	760.5	C43H70NO8P	PE 37:1	5.6
+	+H+	764.5	C43H74NO8P	PE 38:6	5.4
+	+H+	766.5	C43H76NO8P	PE 38:5	5.5
+	+H+	768.5	C43H78NO8P	PE 38:4	5.4
+	+H+	770.5	C43H80NO8P	PE 38:3	5.5
+	+H+	780.5	C45H82NO7P	PE-O 40:5	5.6
+	+H+	782.5	C44H80NO8P	PE 39:4	5.6
+	+H+	784.5	C44H82NO8P	PE 39:3	5.5
+	+H+	790.5	C45H78NO8P	PE 40:7	5.4
+	+H+	792.5	C45H78NO8P	PE 40:6	5.6
+	+H+	794.5	C45H80NO8P	PE 40:5	5.5
+	+H+	796.5	C45H82NO8P	PE 40:4	5.4
+	+H+	798.5	C45H84NO8P	PE 40:3	5.5
+	+H+	816.5	C47H82NO8P	PE 42:8	5.5
+	+H+	818.5	C47H84NO8P	PE 42:7	5.5
+	+H+	704.5	C38H74NO8P	PC 30:1	15.1
+	+H+	718.5	C39H76NO8P	PC 31:1	15
+	+H+	732.5	C40H78NO8P	PC 32:1	14.7
+	+H+	744.5	C41H78NO8P	PC 33:2	14.5
+	+H+	746.5	C41H80NO8P	PC 33:1	14.6
+	+H+	746.5	C42H84NO7P	PC-O 34:1	14.6
+	+H+	756.5	C42H78NO8P	PC 34:3	14.5
+	+H+	758.3	C42H80NO8P	PC 34:2	14.6
+	+H+	760.5	C42H82NO8P	PC 34:1	14.5
+	+H+	770.5	C43H80NO8P	PC 35:3	14.4
+	+H+	772.5	C43H82NO8P	PC 35:2	14.5
+	+H+	774.5	C43H84NO8P	PC 35:1	14.5
+	+H+	782.3	C44H80NO8P	PC 36:4	14.2
+	+H+	784.5	C44H82NO8P	PC 36:3	14.4
+	+H+	786.5	C44H84NO8P	PC 36:2	14.4
+	+H+	788.5	C44H86NO8P	PC 36:1	14.4
+	+H+	798.5	C45H84NO8P	PC 37:3	14.3
+	+H+	800.5	C45H86NO8P	PC 37:2	14.3
+	+H+	800.5	C46H90NO8P	PC-O 38:2	14.3
+	+H+	802.5	C45H88NO8P	PC 37:1	14.4
+	+H+	808.6	C46H82NO8P	PC 38:5	14.4
+	+H+	810.5	C46H84NO8P	PC 38:4	14
+	+H+	812.5	C46H86NO8P	PC 38:3	14.2
+	+H+	814.5	C46H88NO8P	PC 38:2	14.2
+	+H+	824.5	C48H90NO8P	PC-O 40:4	14.1
+	+H+	824.5	C48H88NO8P	PC 39:4	14.1
+	+H+	826.5	C47H88NO8P	PC 39:3	14.1
+	+H+	834.5	C48H84NO8P	PC 40:6	14
+	+H+	836.5	C48H86NO8P	PC 40:5	14
+	+H+	838.5	C48H88NO8P	PC 40:4	14
-	-H	717.5	C38H71O10P	PG 32:2	2.6
-	-H	719.5	C38H73O10P	PG 32:1	2.6
-	-H	743.5	C40H73O10P	PG 34:3	2.5
-	-H	745.5	C40H75O10P	PG 34:2	2.5
-	-H	747.5	C40H77O10P	PG 34:1	2.4
-	-H	771.5	C42H77O10P	PG 36:3	2.4
-	-H	773.5	C42H79O10P	PG 36:2	2.4
-	-H	775.5	C42H81O10P	PG 36:1	2.3
-	-H	797.5	C44H79O10P	PG 38:4	2.3
-	-H	799.5	C44H81O10P	PG 38:3	2.3
-	-H	801.5	C44H83O10P	PG 38:2	2.3
-	-H	803.5	C44H85O10P	PG 38:1	2.3
-	-H	823.5	C46H81O10P	PG 40:5	2.3
-	-H	825.5	C46H83O10P	PG 40:4	2.3
-	-H	805.5	C39H71O13P	PI 32:2	3.6
-	-H	833.5	C41H75O13P	PI 34:2	3.4
-	-H	835.5	C43H81O13P	PI 34:1	3.4
-	-H	857.5	C45H79O13P	PI 36:4	3.3
-	-H	859.5	C45H81O14P	PI 36:3	3.3
-	-H	861.5	C45H83O13P	PI 36:2	3.3
-	-H	863.5	C45H85O13P	PI 36:1	3.3
-	-H	885.5	C47H83O13P	PI 38:4	3.3
-	-H	887.5	C47H85O13P	PI 38:3	3.1
-	-H	889.5	C47H87O13P	PI 38:2	3.1
-	-H	891.5	C47H89O13P	PI 38:1	3
-	-H	913.5	C49H87O13P	PI 40:4	2.8
-	-H	915.5	C49H89O13P	PI 40:3	2.8

## Sheet: PE molecular species
Ion mode	Adduct	Precursor m/z	Fragment m/z	Structure with chian information	Retention Time
-	-H	674.5	241, 253	PE 15:0_16:1	6.2
-	-H	688.5	255253	PE 16:0_16:1	6
			227, 281	PE 14:0_18:1	6
			283, 225	PE 18:0_14:1	6
			241, 267	PE 15:0_17:1	6
-	-H	700.5	279	PE-O 16:0_18:2	5.9
-	-H	702.5	255, 267	PE 16:0_17:1	5.9
			241, 281	PE 15:0_18:1	5.9
-	-H	712.5	253, 279	PE 16:1_18:2	5.9
			255, 277	PE 16:0_18:3	5.9
-	-H	714.5	255, 279	PE 16:0_18:2	5.9
			253, 281	PE 16:1_18:1	5.9
-	-H	716.5	255, 281	PE 16:0_18:1	5.9
			253, 283	PE 16:1_18:0	5.9
			267, 269	PE 17:0_17:1	5.9
-	-H	726.5	305	PE-O 16:0_20:3	5.7
			277	PE-O 18:0_18:3	5.7
-	-H	728.5	269, 279	PE 17:0_18:2	5.8
			267, 281	PE 17:1_18:1	5.8
			253, 295	PE 16:1_19:1	5.8
			255, 293	PE 16:0_19:2	5.8
			283, 265	PE 18:0_17:2	5.8
-	-H	730.5	269, 281	PE 17:0_18:1	5.7
			267, 283	PE 17:1_18:0	5.7
			253, 297	PE 16:1_19:0	5.7
			295, 255	PE 19:1_16:0	5.7
-	-H	730.5	281	PE-O 18:0_18:1	5.7
-	-H	738.5	255, 303	PE 16:0_20:4	5.8
			279	PE 18:2_18:2	5.8
-	-H	740.5	281, 279	PE 18:1_18:2	5.8
			255, 305	PE 16:0_20:3	5.8
			283, 277	PE 18:0_18:3	5.8
-	-H	742.5	283, 279	PE 18:0_18:2	5.8
			281	PE 18:1_18:1	5.8
			255, 307	PE 16:0_20:2	5.8
-	-H	744.5	283, 281	PE 18:0_18:1	5.8
			255, 309	PE 16:0_20:1	5.8
-	-H	752.5	269, 303	PE 17:0_20:4	5.6
-	-H	752.5	331	PE-O 16:0_22:4	5.6
-	-H	754.5	269, 305	PE 17:0_20:3	5.7
			279, 295	PE 18:2_19:1	5.7
-	-H	756.5	279, 297	PE 18:1_19:1	5.7
			281, 295	PE 18:1_19:1	5.7
			283, 293	PE 18:0_19:2	5.7
-	-H	758.5	281, 297	PE 18:1_19:0	5.6
			283, 295	PE 18:0_19:1	5.6
-	-H	762.5	255, 327	PE 16:0_22:6	5.4
			279, 303	PE 18:2_20:4	5.4
-	-H	764.5	283, 301	PE 18:0_20:5	5.5
			255, 329	PE 16:0_22:5	5.5
			281, 303	PE 18:1_20:4	5.5
-	-H	766.5	283, 303	PE 18:0_20:4	5.4
			255, 331	PE 16:0_22:4	5.4
-	-H	768.5	283, 305	PE 18:0_20:3	5.6
-	-H	778.5	329	PE-O 18:0_22:5	5.6
-	-H	780.5	269, 331	PE 17:0_22:4	5.6
			297, 303	PE 19:0_20:4	5.6
			283, 317	PE 18:0_21:4	5.6
-	-H	780.5	331	PE-O 18:0_22:4	5.6
-	-H	782.5	297, 305	PE 19:0_20:3	5.5
			283, 319	PE 18:0_21:3	5.5
-	-H	788.5	281, 327	PE 18:1_22:6	5.4
			303, 305	PE 20:3_20:4	5.4
-	-H	790.5	283, 327	PE 18:0_22:6	5.6
			281, 329	PE 18:1_22:5	5.6
-	-H	792.5	283, 329	PE 18:0_22:5	5.5
			281, 331	PE 18:1_22:4	5.5
-	-H	794.5	283, 331	PE 18:0_22:4	5.4
			311, 303	PE 20:0_20:4	5.4
-	-H	796.5	283, 333	PE 18:0_22:3	5.5
-	-H	814.5	305, 329	PE 20:3_22:5	5.5
			303, 331	PE 20:4_22:4	5.5
-	-H	816.5	309, 327	PE 20:1_22:6	5.5

## Sheet: PE molecular species with C=C
Ion mode	Adduct	PB precursor m/z	PB diagnostic ions	C=C location isomers	Retention Time
+	+H+	748.5	467, 493	PE 16:0_16:1(Δ9)	6
		748.5	439, 465	PE 16:0_16:1(Δ7)	6	New (not in LIPID MAPS)
		748.5	439, 465	PE 14:0_18:1(Δ9)	6
		748.5	467, 493	PE 14:0_18:1(Δ11)	6	New
		748.5	495, 521	PE 18:0_14:1(Δ9)	6
		748.5	453, 479	PE 15:0_17:1(Δ9)	6
+	+H+	760.5	453, 479; 493, 519	PE-O 16:0_18:2(Δ9, 12)	5.9
+	+H+	762.5	467, 493	PE 16:0_17:1(Δ9)	5.9
		762.5	453, 479	PE 15:0_18:1(Δ9)	5.9
		762.5	481, 507	PE 15:0_18:1(Δ11)	5.9	New
+	+H+	774.3	467, 493; 507, 533	PE 16:0_18:2(Δ9, 12)	5.9
		774.3	493, 519; 465, 491	PE 16:1(Δ9)_18:1(Δ9)	5.9		the m/z of diagnostic ions in different colors correspond to different C=C bond position
		774.3	493, 519	PE 16:1(Δ9)_18:1(Δ11)	5.9	New
+	+H+	776.3	467, 493	PE 16:0_18:1(Δ9)	5.9
		776.3	495, 521	PE 16:0_18:1(Δ11)	5.9
		776.3	495, 521	PE 16:1(Δ9)_18:0	5.9
		776.3	481, 507	PE 17:0_17:1(Δ9)	5.9
+	+H+	786.5	481, 507; 521, 547; 561, 587	PE-O 16:0_20:3(Δ11, 14, 17)	5.7	New
		786.5	481, 507; 521, 547; 561, 587	PE-O 18:0_18:3(Δ9, 12, 15)	5.7
+	+H+	788.5	481, 507; 521, 547	PE 17:0_18:2(Δ9, 12)	5.8
		788.5	493, 519; 479, 505	PE 17:1(Δ9)_18:1(Δ9)	5.8
		788.5	493, 519; 507, 533	PE 17:1(Δ9)_18:1(Δ11)	5.8	New
		788.5	507, 533; 465, 491	PE 16:1(Δ9)_19:1(Δ9)	5.8
		788.5	481, 507; 521, 547	PE 16:0_19:2(Δ10, 13)	5.8	New
		788.5	495, 521; 535, 561	PE 18:0_17:2(Δ9, 12)	5.8
+	+H+	790.5	481, 507	PE 17:0_18:1(Δ9)	5.7
		790.5	509, 535	PE 17:0_18:1(Δ11)	5.7	New
		790.5	495, 521	PE 17:1(Δ9)_18:0	5.7
		790.5	509, 535	PE 16:1(Δ9)_19:0	5.7
		790.5	467, 493	PE 16:0_19:1(Δ9)	5.7
+	+H+	790.5	481, 507	PE-O 18:0_18:1(Δ9)	5.7
		790.5	509, 535	PE-O 18:0_18:1(Δ11)	5.7	New
+	+H+	798.5	411, 437; 451, 477; 491, 517; 531, 547	PE 16:0_20:4(Δ5, 8, 11, 14)	5.8
		798.5	491, 517; 531, 547	PE 18:2(Δ9, 12)_18:2(Δ9, 12)	5.8
+	+H+	800.5	491, 517; 493, 519; 533, 559	PE 18:1(Δ9)_18:2 (Δ9, 12)	5.8
		800.5	519, 545; 493, 519; 533, 559	PE 18:1(Δ11)_18:2(Δ9, 12)	5.8	New
		800.5	453, 479, 493, 519; 533, 559	PE 16:0_20:3(Δ8, 11, 14)	5.8
		800.5	495, 521; 535, 561; 575, 601	PE 16:0_20:3(Δ11, 14, 17)	5.8	New
		800.5	453, 479, 493, 519; 533, 559	PE 18:0_18:3(Δ6, 9, 12)	5.8
		800.5	495, 521; 535, 561; 575, 601	PE 18:0_18:3(Δ9, 12, 15)	5.8
+	+H+	802.5	495, 521; 535, 561	PE 18:0_18:2(Δ9, 12)	5.6
		802.5	493, 519	PE 18:1(Δ9)_18:1(Δ9)	5.6
		802.5	507, 533	PE 18:1(Δ10)_18:1(Δ10)	5.6	New
		802.5	521, 547	PE 18:1(Δ11)_18:1(Δ11)	5.6	New
		802.5	495, 521; 535, 561	PE 16:0_20:2(Δ11, 14)	5.6
+	+H+	804.3	495, 521	PE 18:0_18:1(Δ9)	5.7
		804.3	523, 549	PE 18:0_18:1(Δ11)	5.7	New
		804.3	495, 521	PE 16:0_20:1(Δ11)	5.7
+	+H+	812.5	425, 451; 465, 491; 505, 531; 545, 571	PE 17:0_20:4(Δ5, 8, 11, 14)	5.6
+	+H+	812.5	425, 451; 465, 491; 505, 531; 545, 571	PE-O 16:0_22:4(Δ7, 10, 13, 16)	5.6
+	+H+	814.5	467, 493; 507, 533; 547, 573	PE 17:0_20:3(Δ8, 11, 14)	5.7
		814.5	507, 533; 547, 573; 491, 517	PE 18:2(Δ9, 12)_19:1(Δ9)	5.7
+	+H+	816.5	507, 533; 493, 519	PE 18:1(Δ9)_19:1(Δ9)	5.9
		816.5	535, 571; 493, 519	PE 18:1(Δ11)_19:1(Δ9)	5.9	New
		816.5	495, 521; 535, 561	PE 18:0_19:2(Δ9, 12)	5.9	New
+	+H+	818.5	509, 535	PE 18:1(Δ9)_19:0	5.6
		818.5	537, 563	PE 18:1(Δ11)_19:0	5.6	New
		818.5	495, 521	PE 18:0_19:1(Δ9)	5.6
+	+H+	822.5	397, 423; 437, 463; 477, 503; 517, 533; 557, 583; 597, 623	PE 16:0_22:6(Δ4, 7, 10, 13, 16, 19)	5.4
		822.5	515, 541; 555, 581; 477, 503; 517, 543; 557, 583; 597, 623	PE 18:2(Δ9, 12)_20:4(Δ8, 11, 14, 17)	5.4	New
+	+H+	824.5	439, 465; 479, 505; 519, 545; 559, 585; 599, 625	PE 18:0_20:5(Δ5, 8, 11, 14, 17)	5.5
		824.5	439, 465; 479, 505; 519, 545; 559, 585; 599, 625	PE 16:0_22:5(Δ7, 10, 13, 16, 19)	5.5	New
		824.5	515, 541; 437, 463; 477, 503; 517, 543; 557, 583	PE 18:1(Δ9)_20:4(Δ5, 8, 11, 14)	5.5
		824.5	543, 569; 437, 463; 477, 503; 517, 543; 557, 583	PE 18:1(Δ11)_20:4(Δ5, 8, 11, 14)	5.5	New
+	+H+	826.5	439, 465; 479, 505; 519, 545; 559, 585	PE 18:0_20:4(Δ5, 8, 11, 14)	5.4
		826.5	439, 465; 479, 505; 519, 545; 559, 585	PE 16:0_22:4(Δ7, 10, 13, 16)	5.4
+	+H+	828.5	439, 465; 479, 505; 519, 545	PE 18:0_20:3(Δ5, 8, 11)	5.5	New
		828.5	481, 507; 521, 547; 561, 587	PE 18:0_20:3(Δ8, 11, 14)	5.5
+	+H+	838.5	453, 479; 493, 519; 533, 559; 573, 599; 613, 639	PE-O 18:0_22:5(Δ7, 10, 13, 16, 19)	5.6	New
+	+H+	840.5	453, 479; 493, 519; 533, 559; 573, 599	PE 17:0_22:4(Δ7, 10, 13, 16)	5.8
		840.5	453, 479; 493, 519; 533, 559; 573, 599	PE 19:0_20:4(Δ5, 8, 10, 13)	5.8	New
		840.5	453, 479; 493, 519; 533, 559; 573, 599	PE 18:0_21:4(Δ6, 9, 12, 15)	5.8	New
		840.5	453, 479; 493, 519; 533, 559; 573, 599	PE-O 18:0_22:4(Δ7, 10, 13, 16)	5.8
+	+H+	842.5	495, 521; 535, 561; 575, 601	PE 19:0_20:3(Δ8, 10, 13)	5.4	New
		842.5	495, 521; 535, 561; 575, 601	PE 18:0_21:3(Δ9, 12, 15)	5.4	New
+	+H+	850.5	425, 451; 465, 491; 505, 531; 545, 571; 585, 611; 625, 651	PE 18:0_22:6(Δ4, 7, 10, 13, 16, 19)	5.8
		850.5	541, 567; 465, 491; 505, 531; 545, 571; 585, 611; 625, 651	PE 18:1(Δ9)_22:5(Δ7, 10, 13, 16, 19)	5.8	New
		850.5	569, 595; 465, 491; 505, 531; 545, 571; 585, 611; 625, 651	PE 18:1(Δ11)_22:5(Δ7, 10, 13, 16, 19)	5.8	New
+	+H+	852.5	467, 493; 507, 533; 547, 573; 587, 613; 627, 653	PE 18:0_22:5(Δ7, 10, 13, 16, 19)	5.4	New
		852.5	543, 569; 507, 533; 547, 573; 587, 613; 627, 653	PE 18:1(Δ9)_22:4(Δ10, 13, 16, 19)	5.4	New
		852.5	571, 597; 507, 533; 547, 573; 587, 613; 627, 653	PE 18:1(Δ11)_22:4(Δ10, 10, 13, 16)	5.4	New
+	+H+	854.5	467, 493; 507, 533; 547, 573; 587, 613	PE 18:0_22:4(Δ7, 10, 13, 16)	5.6
		854.5	467, 493; 507, 533; 547, 573; 587, 613	PE 20:0_20:4(Δ5, 8, 11, 14)	5.6
+	+H+	856.5	509, 535; 549, 575; 589, 615	PE 18:0_22:3(Δ10, 13, 16)	5.5	New

## Sheet: PC molecular species
Ion mode	Adduct	Precursor m/z	Fragment m/z	Structure with chian information	Retention Time
-	+CH3COO-	762.5	227, 253	PC 14:0_16:1	15.1
			197, 283	PC 12:1_18:0	15.1
-	+CH3COO-	776.5	241, 255	PC 15:0_16:1	15
-	+CH3COO-	790.5	241, 281	PC 14:0_18:1	14.7
			255, 253	PC 16:0_16:1	14.7
-	+CH3COO-	802.5	255, 279	PC 15:0-18:2	14.5
-	+CH3COO-	804.5	255, 267	PC 16:0_17:1	14.6
			241, 281	PC 15:0_18:1	14.6
			239, 283	PC 15:1_18:0	14.6
-	+CH3COO-	804.5	253	PC-O 18:0_16:1	14.6
-	+CH3COO-	814.5	253, 279	PC 16:1_18:2	14.5
			255, 277	PC 16:0_18:3	14.5
			241, 305	PC 14:0_20:3	14.5
-	+CH3COO-	816.3	255, 279	PC 16:0_18:2	14.6
			253, 281	PC 16:1_18:1	14.6
-	+CH3COO-	818.5	255, 281	PC 16:0_18:1	14.5
			253, 283	PC 16:1_18:0	14.5
-	+CH3COO-	828.5	269, 277	PC 17:0_18:3	14.4
			241, 305	PC 15:0_20:3	14.4
			269, 277	PC 17:0_18:3	14.4
			267, 279	PC 17:1_18:2	14.4
-	+CH3COO-	830.5	269, 279	PC 17:0_18:2	14.5
			267, 281	PC 17:1_18:1	14.5
			283, 265	PC 18:0_17:2	14.5
-	+CH3COO-	832.5	269, 281	PC 17:0_18:1	14.5
			255, 295	PC 16:0_19:1	14.5
			283, 267	PC 18:0_17:1	14.5
-	+CH3COO-	840.3	255, 303	PC 16:0_20:4	14.2
			279	PC 18:2_18:2	14.2
-	+CH3COO-	842.5	283, 277	PC 18:0_18:3	14.4
			255, 305	PC 16:0_20:3	14.4
			281, 279	PC 18:1_18:2	14.4
-	+CH3COO-	844.5	283, 279	PC 18:0_18:2	14.4
			281	PC 18:1_18:1	14.4
			255, 307	PC 16:0_20:2	14.4
-	+CH3COO-	846.5	283, 281	PC 18:0_18:1	14.4
			255, 309	PC 16:0_20:1	14.4
-	+CH3COO-	856.5	297, 277	PC 19:0_18:3	14.3
			283, 291	PC 18:0_19:3	14.3
			269, 305	PC 17:0_20:3	14.3
-	+CH3COO-	858.5	297, 279	PC 19:0_18:2	14.3
			295, 281	PC 19:1_18:1	14.3
			269, 307	PC 17:0_20:2	14.3
-	+CH3COO-	858.5	307	PC-O 18:0_20:2	14.3
-	+CH3COO-	860.5	283, 275	PC 18:0_19:1	14.4
			297, 281	PC 19:0_18:1	14.4
			269, 309	PC 17:0_20:1	14.4
			311, 267	PC 20:0_17:1	14.4
-	+CH3COO-	866.6	255, 301	PC 16:0_22:5	14.4
			283, 301	PC 18:0_20:5	14.4
-	+CH3COO-	868.5	255, 303	PC 16:0_22:4	14
			281, 305	PC 18:1_20:3	14
-	+CH3COO-	870.5	283, 305	PC 18:0_20:3	14.2
-	+CH3COO-	872.5	307, 287	PC 20:0_18:2	14.2
			283, 307	PC 18:0_20:2	14.2
-	+CH3COO-	882.5	303	PC-O 20:0_20:4	14.1
-	+CH3COO-	882.5	269, 331	PC 17:0_22:4	14.1
-	+CH3COO-	884.5	297, 305	PC 19:0_20:3	14.1
			269, 333	PC 17:0_22:3	14.1
			283, 319	PC 18:0_21:3	14.1
-	+CH3COO-	892.5	283, 327	PC 18:0_22:6	14
-	+CH3COO-	894.5	283, 329	PC 18:0_22:5	14
-	+CH3COO-	896.5	283, 331	PC 18:0_22:4	14

## Sheet: PC molecular species with C=C
Ion mode	Adduct	PB precursor m/z	PB diagnostic ions	C=C location isomers	Retention Time
+	+H+	762.5	622, 648	PC 14:0_16:1(Δ9)	15.1
		762.5	622, 648	PC 12:1(Δ5)_18:0	15.1	New (not in LIPID MAPS)
+	+H+	776.5	636, 662	PC 15:0_16:1(Δ9)	15
+	+H+	790.5	622, 648	PC 14:0_18:1(Δ9)	14.7
		790.5	650, 676	PC 14:0_18:1(Δ11)	14.7
		790.5	650, 676	PC 16:0_16:1(Δ9)	14.7
+	+H+	802.5	636, 662; 676, 702	PC 15:0_18:2(Δ9, 12)	14.5
+	+H+	804.5	650, 676	PC 16:0_17:1(Δ9)	14.6
		804.5	636, 662	PC 15:0_18:1(Δ9)	14.6
		804.5	664, 690	PC 15:0_18:1(Δ11)	14.6
		804.5	678, 704	PC 18:0_15:1(Δ9)	14.6
+	+H+	804.5	650, 676	PC-O 16:1(Δ10)_18:0	14.6
+	+H+	814.5	674, 690; 648, 674; 688, 714	PC 16:1(Δ9)_18:2(Δ9, Δ12)	14.5		the m/z of diagnostic ions in different colors correspond to different C=C bond position
		814.5	608, 634; 648, 674; 688, 714	PC 16:0_18:3(Δ6, 9, 12)	14.5
		814.5	650, 676; 690, 716; 730, 756	PC 16:0_18:3(Δ9, 12, 15)	14.5
		814.5	608, 634; 648, 674; 688, 714	PC 14:0_20:3(Δ8, 11, 14)	14.5
+	+H+	816.5	650, 676; 690, 716	PC 16:0_18:2(Δ9, 12)	14.6
		816.5	776, 702; 648, 674	PC 16:1(Δ9)_18:1(Δ9)	14.6
		816.5	676, 702	PC 16:1(Δ9)_18:1(Δ11)	14.6
+	+H+	818.5	650, 676	PC 16:0_18:1(Δ9)	14.5
		818.5	678, 704	PC 16:0_18:1(Δ11)	14.5
		818.5	678, 704	PC 16:1(Δ9)_18:0	14.5
+	+H+	828.5	622, 648; 662, 688; 702, 728	PC 17:0_18:3(Δ6, 9, 12)	14.4
		828.5	664, 690; 704, 730; 744, 770	PC 17:0_18:3(Δ9, 12, 15)	14.4
		828.5	622, 648; 662, 688; 702, 728	PC 15:0_20:3(Δ8, 11, 14)	14.4
		828.5	664, 690; 704, 730; 744, 770	PC 15:0_20:3(Δ11, 14, 17)	14.4	New
		828.5	674, 700; 662, 688; 702, 728	PC 17:1(Δ9)_18:2(Δ9, 12)	14.4
+	+H+	830.5	664, 690; 704, 730	PC 17:0_18:2(Δ9, 12)	14.5
		830.5	676, 702; 662, 688	PC 17:1(Δ9)_18:1(Δ9)	14.5
		830.5	676, 702; 690, 716	PC 17:1(Δ9)_18:1(Δ11)	14.5	New
		830.5	678, 704; 718, 744	PC 18:0_17:2(Δ9, 12)	14.5
+	+H+	832.5	664, 690	PC 17:0_18:1(Δ9)	14.5
		832.5	692, 718	PC 17:0_18:1(Δ11)	14.5	New
		832.5	678, 704	PC 17:0_18:1(Δ10)	14.5	New
		832.5	650, 676	PC 16:0_19:1(Δ9)	14.5
		832.5	678, 704	PC 18:0_17:1(Δ9)	14.5
+	+H+	840.5	594, 620; 634, 660; 674, 700; 714, 740	PC 16:0_20:4(Δ5, 8, 11, 14)	14.2
		840.5	674, 700; 714, 740	PC 18:2(Δ9, 12)_18:2(Δ9, 12)	14.2	New
+	+H+	842.5	636, 662; 676, 702; 716, 742	PC 18:0_18:3(Δ6, 9, 12)	14.4
		842.5	636, 662; 676, 702; 716, 742	PC 16:0_20:3(Δ8, 11, 14)	14.4
		842.5	674, 700; 676, 702; 716, 742	PC 18:1(Δ9)_18:2(Δ9, 12)	14.4
		842.5	702, 728; 676, 702; 716, 742	PC 18:1(Δ11)_18:2(Δ9, 12)	14.4
+	+H+	844.6	678, 704; 718, 744	PC 18:0_18:2(Δ9, 12)	14.4
		844.6	676, 702	PC 18:1(Δ9)_18:1(Δ9)	14.4
		844.6	690, 716	PC 18:1(Δ10)_18:1(Δ10)	14.4
		844.6	704, 730	PC 18:1(Δ11)_18:1(Δ11)	14.4
		844.6	678, 704; 718, 744	PC 16:0_20:2(Δ11, 14)	14.4
+	+H+	846.6	678, 704	PC 18:0_18:1(Δ9)	14.4
		846.6	706, 732	PC 18:0_18:1(Δ11)	14.4
		846.6	678, 704	PC 16:0_20:1(Δ11)	14.4
+	+H+	856.5	650, 676; 690, 716; 730, 756	PC 19:0_18:3(Δ6, 9, 12)	14.3
		856.5	650, 676; 690, 716; 730, 756	PC 18:0_19:3(Δ7, 10, 13)	14.3	New
		856.5	650, 676; 690, 716; 730, 756	PC 17:0_20:3(Δ8, 11, 14)	14.3
		856.5	608, 634; 648, 674; 688, 714	PC 17:0_20:3(Δ5, 8, 11)	14.3	New
+	+H+	858.5	692, 718; 732, 758	PC 19:0_18:2(Δ9, 12)	14.3
		858.5	650, 676; 690, 716	PC 19:0_18:2(Δ6, 9)	14.3	New
		858.5	676,702; 690, 716	PC 19:1(Δ9)_18:1(Δ9)	14.3	New
		858.5	676,702; 718, 744	PC 19:1(Δ9)_18:1(Δ11)	14.3	New
		858.5	692, 718; 732, 758	PC 17:0_20:2(Δ11, 14)	14.3
+	+H+	858.5	692, 718; 732, 758	PC-O 18:0_20:2(Δ11, 14)	14.3
+	+H+	860.5	678, 704	PC 18:0_19:1(Δ9)	14.4
		860.5	692, 718	PC 19:0_18:1(Δ9)	14.4
		860.5	720, 746	PC 19:0_18:1(Δ11)	14.4	New
		860.5	692, 718	PC 17:0_20:1(Δ11)	14.4
		860.5	706, 732	PC 20:0_17:1(Δ9)	14.4
+	+H+	866.5	580, 606; 620, 646; 660, 686; 700, 726; 740, 766	PC 16:0_22:5(Δ4, 7, 10, 13, 16)	14.4
		866.5	622, 648; 662, 688; 702, 728; 742, 768; 782, 808	PC 16:0_22:5(Δ7, 10, 13, 16, 19)	14.4
		866.5	622, 648; 662, 688; 702, 728; 742, 768; 782, 808	PC 18:0_20:5(Δ5, 8, 11, 14, 17)	14.4
+	+H+	868.5	622, 648; 662, 688; 702, 728; 742, 768	PC 16:0_22:4(Δ7, 10, 13, 16)	14
		868.5	664, 690; 704, 730; 744, 770; 784, 810	PC 16:0_22:4(Δ10, 13, 16, 19)	14	New
		868.5	700, 726; 662, 688; 702, 728; 742, 768	PC 18:1(Δ9)_20:3(Δ8, 11, 14)	14
		868.5	728, 754; 662, 688; 702, 728; 742, 768	PC 18:1(Δ11)_20:3(Δ8, 11, 14)	14
+	+H+	870.5	664, 690; 704, 730; 744, 770	PC 18:0_20:3(Δ8, 11, 14)	14.2
		870.5	622, 648; 662, 688; 702, 728	PC 18:0_20:3(Δ5, 8, 11)	14.2
+	+H+	872.5	706, 732; 746, 772	PC 20:0_18:2(Δ9, 12)	14.2
		872.5	706, 732; 746, 772	PC 18:0_20:2(Δ11, 14)	14.2
		872.5	664, 690; 704, 730	PC 18:0_20:2(Δ8, 11)	14.2
+	+H+	882.5	636, 662; 676, 702; 716, 742; 756, 782	PC-O 20:0_20:4(Δ5, 8, 11, 14)	14.1
+	+H+	882.5	636, 662; 676, 702; 716, 742; 756, 782	PC 17:0_22:4(Δ7, 10, 13, 16)	14.1
+	+H+	884.5	636, 662; 676, 702; 716, 742	PC 19:0_20:3(Δ5, 8, 11)	14.1	New
		884.5	636, 662; 676, 702; 716, 742	PC 17:0_22:3(Δ7, 10, 13)	14.1	New
		884.5	678, 704; 718, 744; 758, 784	PC 19:0_20:3(Δ8, 11, 14)	14.1
		884.5	678, 704; 718, 744; 758, 784	PC 18:0_21:3(Δ9, 12, 15)	14.1	New
+	+H+	892.5	608, 634; 648, 674; 688, 714; 728, 754; 768, 794; 808, 834	PC 18:0_22:6(Δ4, 7, 10, 13, 16, 19)	14
+	+H+	894.5	650, 676; 690, 716; 730, 756; 770, 796; 810, 836	PC 18:0_22:5(Δ7, 10, 13, 16, 19)	14
+	+H+	896.5	650, 676; 690, 716; 730, 756; 770, 796	PC 18:0_22:4(Δ7, 10, 13, 16)	14

## Sheet: PG molecular species
Ion mode	Adduct	Precursor m/z	Fragment m/z	Structure with chian information	Retention Time
-	-H	717.5	227, 279	PG 14:0_18:2	2.6
			225, 281	PG 14:1_18:1	2.6
			253	PG 16:1_16:1	2.6
-	-H	719.5	255, 253	PG 16:0_16:1	2.6
			227, 281	PG 14:0_18:1	2.6
-	-H	743.5	255, 277	PG 16:0_18:3	2.5
			253, 279	PG 16:1_18:2	2.5
-	-H	745.5	253, 281	PG 16:1_18:1	2.5
			255, 279	PG 16:0_18:2	2.5
-	-H	747.5	255, 281	PG 16:0_18:1	2.4
			253, 283	PG 16:1_18:0	2.4
-	-H	771.5	255, 305	PG 16:0_20:3	2.4
			277, 283	PG 18:0_18:3	2.4
			281, 283	PG 18:1_18:2	2.4
-	-H	773.5	279, 283	PG 18:0_18:2	2.4
			281	PG 18:1_18:1	2.4
-	-H	775.5	281, 283	PG 18:0_18:1	2.3
-	-H	797.5	255, 331	PG 16:0_22:4	2.3
			281, 303	PG 18:1_20:3	2.3
			283, 305	PG 18:0_20:4	2.3
-	-H	799.5	283, 305	PG 18:0_20:3	2.3
-	-H	801.5	283, 307	PG 18:0_20:2	2.3
			281, 309	PG 18:1_20:1	2.3
			279, 311	PG 18:2_20:0	2.3
-	-H	803.5	281, 311	PG 18:1_20:0	2.3
			283, 309	PG 18:0_20:1	2.3
-	-H	823.5	283, 329	PG 18:0_22:5	2.3
-	-H	825.5	283, 331	PG 18:0_22:4	2.3

## Sheet: PG molecular species with C=C
Ion mode	Adduct	PB precursor (1st) m/z	PB precursor (2nd) m/z	PB diagnostic ions	C=C location isomers	Retention Time
-	-H	775.5	337	171, 197; 211, 237	PG 14:0_18:2(Δ9, 12)	2.6
			283, 339	171, 197	PG 14:1(Δ9)_18:1(Δ9)	2.6
				171, 197; 199, 225	PG 14:1(Δ9)_18:1(Δ11)	2.6	the m/z of diagnostic ions in different colors correspond to different C=C bond position
			311	171, 197	PG 16:1(Δ9)_16:1(Δ9)	2.6
-	-H	777.5	311	171, 197	PG 16:0_16:1(Δ9)	2.6
			339	171, 197	PG 14:0_18:1(Δ9)	2.6
				199, 225	PG 14:0_18:1(Δ11)	2.6
-	-H	803.5	311, 339	171, 197	PG 16:1(Δ9)_18:1(Δ9)	2.5
				171, 197; 199, 225	PG 16:1(Δ9)_18:1(Δ11)	2.5
			337	171, 197; 211, 237	PG 16:0_18:2(Δ9, 12)	2.5
-	-H	805.5	339	171, 197	PG 16:0_18:1(Δ9)	2.4
				199, 225	PG 16:0_18:1(Δ11)	2.4
			311	253, 283	PG 16:1(Δ9)_18:0	2.4
-	-H	829.5	337, 339	171, 197; 171, 197; 211, 237	PG 18:1(Δ9)_18:2(Δ9, 12)	2.4
				199, 225; 171, 197; 211, 237	PG 18:1(Δ11)_18:2(Δ9, 12)	2.4
-	-H	831.5	337	171, 197; 211, 237	PG 18:0_18:2(Δ9, 12)	2.4
			339	171, 197	PG 18:1(Δ9)_18:1(Δ9)	2.4
				199, 225	PG 18:1(Δ11)_18:1(Δ11)	2.4
-	-H	833.5	339	171, 197	PG 18:0_18:1(Δ9)	2.3
				199, 225	PG 18:0_18:1(Δ11)	2.3
-	-H	859.5	339, 367	171, 197; 199, 225	PG 18:1(Δ9)_20:1(Δ11)	2.3
				199, 225	PG 18:1(Δ11)_20:1(Δ11)	2.3
			337	171, 197; 211, 237	PG 18:2(Δ9, 12)_20:0	2.3
-	-H	861.5	339	171, 197	PG 18:1(Δ9)_20:0	2.3
				199, 225	PG 18:1(Δ11)_20:0	2.3
			367	199, 225	PG 18:0_20:1(Δ11)	2.3

## Sheet: PI molecular species
Ion mode	Adduct	Precursor m/z	Fragment m/z	Structure with chian information	Retention Time
-	-H	805.5	225, 281	PI 14:1_18:1	3.6
			253	PI 16:1_16:1	3.6
-	-H	833.5	253, 281	PI 16:1_18:1	3.4
			255, 279	PI 16:0_18:2	3.4
-	-H	835.5	255, 281	PI 16:0_18:1	3.4
			253, 283	PI 16:1_18:0	3.4
-	-H	857.5	255, 303	PI 16:0_20:4	3.3
			279	PI 18:2_18:2	3.3
-	-H	859.5	277, 283	PI 18:0_18:3	3.3
			279, 281	PI 18:1_18:2	3.3
-	-H	861.5	281	PI 18:1_18:1	3.3
			279, 283	PI 18:0_18:2	3.3
-	-H	863.5	281, 283	PI 18:0_18:1	3.3
-	-H	885.5	283, 303	PI 18:0_20:4	3.3
-	-H	887.5	283, 305	PI 18:0_20:3	3.1
-	-H	891.5	293, 309	PI 18:0_20:1	3
-	-H	913.5	283, 331	PI 18:0_22:4	2.8
-	-H	915.5	283, 333	PI 18:0_22:3	2.8

## Sheet: PI molecular species with C=C
Ion mode	Adduct	PB precursor (1st) m/z	PB precursor (2nd) m/z	PB diagnostic ions	C=C location isomers	Retention Time
-	-H	863.5	283, 339	171, 197	PI 14:1(Δ9)_18:1(Δ9)	3.6
				171, 197; 199, 225	PI 14:1(Δ9)_18:1(Δ11)	3.6	the m/z of diagnostic ions in different colors correspond to different C=C bond position
			311	171, 197	PI 16:1(Δ9)-16:1(Δ9)	3.6
-	-H	891.5	311, 339	171, 197	PI 16:1(Δ9)_18:1(Δ9)	3.4
				171, 197; 199, 225	PI 16:1(Δ9)_18:1(Δ11)	3.4
			337	171, 197; 211, 237	PI 16:0_18:2(Δ9, 12)	3.4
-	-H	893.5	339	171, 197	PI 16:0-18:1(Δ9)	3.4
				199, 225	PI 16:0_18:1(Δ11)	3.4
			311	171, 197	PI 16:1(Δ9)_18:0	3.4
-	-H	915.5	337	171, 197; 211, 237	PI 18:2(Δ9, 12)_18:2(Δ9, 12)	3.3
-	-H	917.5	337, 339	171, 197; 171, 197; 211, 237	PI 18:1(Δ9)_18:2(Δ9, 12)	3.3
				199, 225; 171, 197; 211, 237	PI 18:1(Δ11)_18:2(Δ9, 12)	3.3
-	-H	919.5	339	171, 197	PI 18:1(Δ9)_18:1(Δ9)	3.3
				199, 225	PI 18:1(Δ11)_18:1(Δ11)	3.3
			337	171, 197; 211, 237	PI 18:0_18:2(Δ9, 12)	3.3
-	-H	921.5	339	171, 197	PI 18:0_18:1(Δ9)	3.3
				199, 225	PI 18:0_18:1(Δ11)	3.3
-	-H	949.5	367	199, 226	PI 18:0_20:1(Δ11)	3
