# Supplementary material for: Online photochemical derivatization enables comprehensive mass spectrometric analysis of unsaturated phospholipid isomers
Source: Nat Commun. 2019 Jan 8;10:79. doi: 10.1038/s41467-018-07963-8 (PMC6325166; doi:10.1038/s41467-018-07963-8)
Supplement: Supplementary file 6 — Supplementary Data 3 [file 41467_2018_7963_MOESM6_ESM.xlsx]

## Sheet: Legend
Supplementary Table 3: Lipid sub-class species, lipid molecular species, and lipid molecular species with C=C information from human plasma by LC-MS/MS and LC-PB-MS/MS system.
Details given for each lipid species, molecular species and lipid molecular species with C=C informationare ionization modes, adduct ions, chemical formula, precursor m/z values, fragment m/z values and retention times.

## Sheet: Subclass species
Ion mode	Adduct	Observed m/z	Formula	Name	Retention Time
+	+H+	690.5	C37H72NO8P	PE 32:1	6
+	+H+	716.5	C39H74NO8P	PE 34:2	5.9
+	+H+	718.5	C39H76NO8P	PE 34:1	5.9
+	+H+	730.5	C40H76NO7P	PE 35:2	5.8
+	+H+	732.5	C40H78NO8P	PE 35:1	5.7
+	+H+	738.5	C41H72NO8P	PE 36:5	5.8
+	+H+	740.5	C41H74NO8P	PE 36:4	5.8
+	+H+	742.5	C41H76NO8P	PE 36:3	5.8
+	+H+	744.5	C41H78NO8P	PE 36:2	5.8
+	+H+	746.5	C41H80NO8P	PE 36:1	5.8
+	+H+	754.5	C42H76NO8P	PE 37:4	5.6
+	+H+	764.5	C43H74NO8P	PE 38:6	5.4
+	+H+	766.5	C43H76NO8P	PE 38:5	5.5
+	+H+	768.5	C43H78NO8P	PE 38:4	5.4
+	+H+	770.5	C43H80NO8P	PE 38:3	5.5
+	+H+	772.5	C43H82NO8P	PE 38:2	5.5
+	+H+	774.5	C43H84NO8P	PE 38:1	5.4
+	+H+	778.5	C44H76NO8P	PE 39:6	5.3
+	+H+	780.5	C44H78NO8P	PE 39:5	5.6
+	+H+	782.5	C44H80NO8P	PE 39:4	5.6
+	+H+	784.5	C44H82NO8P	PE 39:3	5.6
+	+H+	792.5	C45H78NO8P	PE 40:6	5.6
+	+H+	794.5	C45H80NO8P	PE 40:5	5.5
+	+H+	796.5	C45H82NO8P	PE 40:4	5.4
+	+H+	798.5	C45H84NO8P	PE 40:3	5.5
+	+H+	800.5	C45H86NO8P	PE 40:2	5.4
+	+H+	812.5	C47H78NO8P	PE 41:3	5.4
+	+H+	814.5	C47H80NO8P	PE 41:2	5.4
+	+H+	816.5	C47H82NO8P	PE 42:8	5.5
+	+H+	818.5	C47H84NO8P	PE 42:7	5.5
+	+H+	704.5	C38H74NO8P	PC 30:1	15.1
+	+H+	718.5	C39H76NO8P	PC 31:1	15
+	+H+	730.5	C40H76NO8P	PC 32:2	14.6
+	+H+	732.5	C40H78NO8P	PC 32:1	14.7
+	+H+	742.5	C41H76NO7P	PC 33:3	14.6
+	+H+	744.5	C41H78NO8P	PC 33:2	14.5
+	+H+	746.5	C41H80NO8P	PC 33:1	14.5
+	+H+	754.5	C42H76NO8P	PC 34:4	14.6
+	+H+	756.5	C42H78NO8P	PC 34:3	14.5
+	+H+	758.5	C42H80NO8P	PC 34:2	14.6
+	+H+	760.5	C42H82NO8P	PC 34:1	14.5
+	+H+	768.5	C43H78NO8P	PC 35:4	14.2
+	+H+	770.5	C43H80NO8P	PC 35:3	14.4
+	+H+	772.5	C43H82NO8P	PC 35:2	14.5
+	+H+	774.5	C43H84NO8P	PC 35:1	14.5
+	+H+	780.5	C44H78NO8P	PC 36:5	14.5
+	+H+	782.5	C44H80NO8P	PC 36:4	14.2
+	+H+	784.5	C44H82NO8P	PC 36:3	14.4
+	+H+	786.5	C44H84NO8P	PC 36:2	14.4
+	+H+	788.5	C44H86NO8P	PC 36:1	14.4
+	+H+	794.5	C45H80NO8P	PC 37:5	14.4
+	+H+	796.5	C45H82NO8P	PC 37:4	14.1
+	+H+	798.5	C45H84NO8P	PC 37:3	14.3
+	+H+	800.5	C45H86NO8P	PC 37:2	14.3
+	+H+	806.5	C46H80NO8P	PC 38:6	14.1
+	+H+	808.5	C46H82NO8P	PC 38:5	14.4
+	+H+	810.5	C46H84NO8P	PC 38:4	14
+	+H+	812.5	C46H86NO8P	PC 38:3	14.2
+	+H+	814.5	C46H88NO8P	PC 38:2	14.2
+	+H+	816.5	C46H90NO8P	PC 38:1	14
+	+H+	824.5	C47H86NO8P	PC 39:4	14.1
+	+H+	826.5	C47H88NO8P	PC 39:3	14.1
+	+H+	830.5	C48H80NO8P	PC 40:8	14.1
+	+H+	832.5	C48H82NO8P	PC 40:7	14
+	+H+	834.5	C48H84NO8P	PC 40:6	14
+	+H+	836.5	C48H86NO8P	PC 40:5	14
+	+H+	838.5	C48H88NO8P	PC 40:4	14

## Sheet: PE molecular species
Ion mode	Adduct	Precursor m/z	Fragment m/z	Structure with chian information	Retention Time
-	-H	714.5	255, 279	PE 16:0_18:2	6
			253, 281	PE 16:1_18:1	6
-	-H	716.5	255, 281	PE 16:0_18:1	5.9
-	-H	728.5	279	PE-O 18:0_18:2	5.8
-	-H	730.5	267, 283	PE 17:1_18:0	5.7
			295, 255	PE 19:1_16:0	5.7
-	-H	736.5	253, 303	PE 16:1_20:4	5.6
-	-H	738.5	255, 303	PE 16:0_20:4	5.8
			277, 281	PE 18:1_18:3	5.8
			279	PE 18:2_18:2	5.8
-	-H	740.5	281, 279	PE 18:1_18:2	5.8
			255, 305	PE 16:0_20:3	5.8
-	-H	742.5	283, 279	PE 18:0_18:2	5.8
			281	PE 18:1_18:1	5.8
			255, 307	PE 16:0_20:2	5.8
-	-H	744.5	283, 281	PE 18:0_18:1	5.8
-	-H	752.5	269, 303	PE 17:0_20:4	5.6
-	-H	762.5	255, 327	PE 16:0_22:6	5.4
			279, 303	PE 18:2_20:4	5.4
-	-H	764.5	255, 329	PE 16:0_22:5	5.5
			283, 301	PE 18:0_20:5	5.5
			281, 303	PE 18:1_20:4	5.5
-	-H	766.5	283, 303	PE 18:0_20:4	5.4
			255, 331	PE 16:0_22:4	5.4
-	-H	768.5	283, 305	PE 18:0_20:3	5.5
-	-H	770.5	283, 307	PE 18:0_20:2	5.5
-	-H	772.5	283, 309	PE 18:0_20:1	5.4
-	-H	776.5	329	PE_O 18:0_22:5	5.3
-	-H	778.5	331	PE_O 18:0_22:4	5.6
			303	PE_O 20:0_20:4	5.6
-	-H	780.5	307	PE_O 20:0_20:3	5.6
-	-H	790.5	283, 327	PE 18:0_22:6	5.6
			303, 307	PE 20:2_20:4	5.6
-	-H	792.5	283, 329	PE 18:0_22:5	5.5
-	-H	794.5	283, 331	PE 18:0_22:4	5.4
-	-H	796.5	283, 333	PE 18:0_22:3	5.5
-	-H	798.5	283, 335	PE 18:0_22:2	5.4
-	-H	810.5	297, 335	PE 19:0_22:3	5.4
-	-H	812.5	297, 335	PE 19:0_22:2	5.4
-	-H	814.5	305, 329	PE 20:3_22:5	5.5
-	-H	816.5	309, 327	PE 20:1_22:6	5.5

## Sheet: PE molecular species with C=C
Ion mode	Adduct	PB precursor m/z	Diagnostic ions	C=C location Isomers	Retention Time
+	+H+	774.5	467, 493; 507, 533	PE 16:0_18:2(Δ9, 12)	6
			493, 519; 465, 491	PE 16:1(Δ9)_18:1(Δ9)	6	the m/z of diagnostic ions in different colors correspond to different C=C bond position
			493, 519	PE 16:1(Δ9)_18:1(Δ11)	6
+	+H+	776.5	467, 493	PE 16:0_18:1(Δ9)	5.9
			495, 521	PE 16:0_18:1(Δ11)	5.9
+	+H+	788.5	481, 507; 521, 547	PE_O 18:0_18:2(Δ9, 12)	5.8
+	+H+	796.5	515, 541; 409, 435; 449, 475; 489, 515; 529, 555	PE 16:1(Δ9)_20:4(Δ5, 8, 11, 14)	5.6
+	+H+	798.5	411, 437; 451, 477; 491, 517; 531, 557	PE 16:0_20:4(Δ5, 8, 11, 14)	5.8
			489, 515; 493, 519; 533, 559; 573, 599	PE 18:1(Δ9)_18:3(Δ9, 12, 15)	5.8
			517, 543; 493, 519; 533, 559; 573, 599	PE 18:1(Δ11)_18:3(Δ9, 12, 15)	5.8
			491, 517; 531, 557	PE 18:2(Δ9, 12)_18:2(Δ9, 12)	5.8
+	+H+	800.5	491, 517; 493, 519; 533, 559	PE 18:1(Δ9)_18:2 (Δ9, 12)	5.8
			519, 545; 493, 519; 533, 559	PE 18:1(Δ11)_18:2(Δ9, 12)	5.8
			453, 479; 493, 519; 533, 559	PE 16:0_20:3(Δ8, 11, 14)	5.8
+	+H+	802.5	495, 521; 535, 561	PE 18:0_18:2(Δ9, 12)	5.8
			495, 521; 535, 561	PE 16:0_20:2(Δ11, 14)	5.8
			493, 519	PE 18:1(Δ9)_18:1(Δ9)	5.8
			521, 547	PE 18:1(Δ11)_18:1(Δ11)	5.8
+	+H+	804.5	495, 521	PE 18:0_18:1(Δ9)	5.8
			523, 549	PE 18:0_18:1(Δ11)	5.8
+	+H+	812.5	425, 451; 465, 491; 505, 531; 545, 571	PE 17:0_20:4(Δ5, 8, 11, 14)	5.6
+	+H+	822.5	397, 423; 437, 463; 477, 503; 517, 543; 557, 583; 597, 623	PE 16:0_22:6(Δ4, 7, 10, 13, 16, 19)	5.4
			511, 537; 551, 577; 477, 503; 517, 543; 557, 583; 597, 623	PE 18:2(Δ9, 12)_20:4(Δ8, 11, 14, 17)	5.4
+	+H+	824.5	439, 465; 479, 505; 519, 545; 559, 585; 599, 625	PE 18:0_20:5(Δ5, 8, 11, 14)	5.5
			439, 465; 479, 505; 519, 545; 559, 585; 599, 625	PE 16:0_22:5(Δ7, 10, 13, 16)	5.5
			515, 541; 437, 463; 477, 503; 517, 543; 557, 583	PE 18:1(Δ9)_20:4(Δ5, 8, 11, 14)	5.5
			543, 569; 437, 463; 477, 503; 517, 543; 557, 583	PE 18:1(Δ11)_20:4(Δ5, 8, 11, 14)	5.5
+	+H+	826.5	439, 465; 479, 505; 519, 545; 559, 585	PE 18:0_20:4(Δ5, 8, 11, 14)	5.4
			439, 465; 479, 505; 519, 545; 559, 585	PE 16:0_22:4(Δ7, 10, 13, 16)	5.4
+	+H+	828.5	481, 507; 521, 547; 561, 587	PE 18:0_20:3(Δ8, 11, 14)	5.5
+	+H+	830.5	481, 507; 521, 547	PE 18:0_20:2(Δ8, 11)	5.5
+	+H+	832.5	523, 549	PE 18:0_20:1(Δ11)	5.4
+	+H+	836.5	411, 437; 451, 477; 491, 517; 531, 557; 571, 597	PE-O 18:0_22:5(Δ4, 7, 10, 13, 16)	5.3
+	+H+	838.5	453, 479; 493, 519; 533, 559; 573, 599	PE-O 18:0_22:4(Δ7, 10, 13, 16)	5.6
			453, 479; 493, 519; 533, 559; 573, 599	PE-O 20:0_20:4(Δ8, 11, 14, 17)	5.6
+	+H+	840.5	453, 479; 493, 519; 533, 559	PE-O 20:0_20:3(Δ5, 8, 11)	5.6
+	+H+	850.5	425, 451; 465, 491; 505, 531; 545, 571; 585, 611; 625, 651	PE 18:0_22:6(Δ4, 7, 10, 13, 16, 19)	5.6
			501, 527; 541, 567; 505, 531; 545, 571; 585, 611; 625, 651	PE 20:2(Δ8, 11)_20:4(Δ8, 11, 14, 17)	5.6
+	+H+	852.5	425, 451; 465, 491; 505, 531; 545, 571; 585, 611	PE 18:0_22:5(Δ4, 7, 10, 13, 16)	5.5
+	+H+	854.5	467, 493; 507, 533; 547, 573; 587, 613	PE 18:0_22:4(Δ7, 10, 13, 16)	5.4
+	+H+	856.5	467, 493; 507, 533; 547, 573	PE 18:0_22:3(Δ7, 10, 13)	5.5
+	+H+	858.5	509, 535; 549, 575	PE 18:0_22:2(Δ10, 13)	5.5

## Sheet: PC molecular species
Ion mode	Adduct	Precursor m/z	Fragment m/z	Structure with chian information	Retention Time
-	+CH3COO-	762.5	225, 255	PC 14:1_16:0	15.1
-	+CH3COO-	776.5	255	PC-O 16:1_16:0	15
-	+CH3COO-	788.5	227, 279	PC 14:0_18:2	14.6
			225, 281	PC 14:1_18:1	14.6
			253	PC 16:1_16:1	14.6
			251, 255	PC 16:0_16:2	14.6
-	+CH3COO-	790.5	227, 281	PC 14:0_18:1	14.7
			255, 253	PC 16:0_16:1	14.7
-	+CH3COO-	800.5	277	PC-O 16:0_18:3	14.6
		800.5	279	PC-O 16:1_18:2	14.6
-	+CH3COO-	802.5	255, 279	PC 15:0_18:2	14.5
-	+CH3COO-	804.5	255, 267	PC 16:0_17:1	14.5
			241, 281	PC 15:0_18:1	14.5
-	+CH3COO-	812.5	227, 303	PC 14:0_20:4	14.6
-	+CH3COO-	814.5	253, 279	PC 16:1_18:2	14.5
			255, 277	PC 16:0_18:3	14.5
-	+CH3COO-	816.5	255, 279	PC 16:0_18:2	14.6
			253, 281	PC 16:1_18:1	14.6
-	+CH3COO-	818.5	255, 281	PC 16:0_18:1	14.5
-	+CH3COO-	826.5	241, 303	PC 15:0_20:4	14.2
			279	PC-O 18:3_18:2	14.2
-	+CH3COO-	828.5	241, 305	PC 15:0_20:3	14.4
			279	PC-O 18:1_18:2	14.4
-	+CH3COO-	830.5	269, 279	PC 17:0_18:2	14.5
			267, 281	PC 17:1_18:1	14.5
			255, 293	PC 17:2_18:0	14.5
-	+CH3COO-	832.5	269, 281	PC 17:0_18:1	14.5
			255, 295	PC 16:0_19:1	14.5
-	+CH3COO-	838.5	255, 301	PC 16:0_20:5	14.5
			253, 303	PC 16:1_20:4	14.5
-	+CH3COO-	840.5	255, 303	PC 16:0_20:4	14.2
			279	PC 18:2_18:2	14.2
-	+CH3COO-	842.5	255, 305	PC 16:0_20:3	14.4
			281, 279	PC 18:1_18:2	14.4
-	+CH3COO-	844.5	283, 279	PC 18:0_18:2	14.4
			281	PC 18:1_18:1	14.4
-	+CH3COO-	846.5	283, 281	PC 18:0_18:1	14.4
-	+CH3COO-	852.5	241, 329	PC 15:0_22:5	14.4
			303	PC-O 18:1_20:4	14.4
-	+CH3COO-	854.5	269, 303	PC 17:0_20:4	14.1
			331	PC-O 18:0_22:4	14.1
-	+CH3COO-	856.5	269, 305	PC 17:0_20:3	14.3
			255, 319	PC 16:0_21:3	14.3
-	+CH3COO-	858.5	279	PC-O 18:2_20:0	14.3
-	+CH3COO-	864.6	255, 327	PC 16:0_22:6	14.1
-	+CH3COO-	866.5	255, 329	PC 16:0_22:5	14.4
			281, 303	PC 18:1_20:4	14.4
-	+CH3COO-	868.5	255, 331	PC 16:0_22:4	14
			283, 303	PC 18:0_20:4	14
-	+CH3COO-	870.5	283, 305	PC 18:0_20:3	14.2
-	+CH3COO-	872.5	283, 307	PC 18:0_20:2	14.2
-	+CH3COO-	874.5	283, 309	PC 18:0_20:1	14
-	+CH3COO-	882.5	269, 331	PC 17:0_22:4	14.1
			297, 303	PC 19:0_20:4	14.1
-	+CH3COO-	884.5	283, 319	PC 18:0_21:3	14.1
-	+CH3COO-	890.5	281, 327	PC 18:1_22:6	14
-	+CH3COO-	892.5	283, 327	PC 18:0_22:6	14
-	+CH3COO-	894.5	283, 329	PC 18:0_22:5	14
			281, 331	PC 18:1_22:4	14
-	+CH3COO-	896.5	283, 331	PC 18:0_22:4	14
			303, 311	PC 20:0_20:4	14

## Sheet: PC molecular species with C=C
Ion mode	Adduct	PB precursor m/z	Diagnostic ions	C=C location Isomers	Retention Time
+	+H+	762.5	650, 676	PC 14:1(Δ9)_16:0	15.1
+	+H+	776.5	650, 676	PC-O 16:1(Δ10)_16:0	15
			678, 704	PC-O 16:1(Δ12)_16:0	15
+	+H+	788.5	622, 648; 662, 688	PC 14:0_18:2(Δ9, 12)	14.6
			676, 702; 620, 646	PC 14:1(Δ9)_18:1(Δ9)	14.6	the m/z of diagnostic ions in different colors correspond to different C=C bond position
			676, 702; 648, 674	PC 14:1(Δ9)_18:1(Δ11)	14.6
			648, 674	PC 16:1(Δ9)_16:1(Δ9)	14.6
			636, 662; 676, 702	PC 16:0_16:2(Δ8, 11)	14.6
+	+H+	790.5	622, 648	PC 14:0_18:1(Δ9)	14.7
			650, 676	PC 14:0_18:1(Δ11)	14.7
			650, 676	PC 16:0_16:1(Δ9)	14.7
+	+H+	800.5	594, 620; 634, 660; 674, 700	PC_O 16:0_18:3(Δ6, 9, 12)	14.6
+	+H+	802.5	636, 662; 676, 702	PC 15:0_18:2(Δ9, 12)	14.5
			594, 620; 634, 660	PC 15:0_18:2(Δ6, 9)	14.5
+	+H+	804.5	636, 662	PC 15:0_18:1(Δ9)	14.5
			664, 690	PC 15:0_18:1(Δ11)	14.5
			650, 676	PC 16:0_17:1(Δ9)	14.5
+	+H+	812.5	566, 592; 606, 632; 646, 672; 686, 712	PC 14:0_20:4(Δ5, 8, 11, 14)	14.6
+	+H+	814.5	674, 700; 648, 674; 688, 714	PC 16:1(Δ9)_18:2(Δ9, Δ12)	14.5
			608, 634; 648, 674; 688, 714	PC 14:0_20:3(Δ8, 11, 14)	14.5
			608, 634; 648, 674; 688, 714	PC 16:0_18:3(Δ6, 9, 12)	14.5
+	+H+	816.5	650, 676; 690, 716	PC 16:0_18:2(Δ9, 12)	14.6
			676, 702; 648, 674	PC 16:1(Δ9)_18:1(Δ9)	14.6
			676, 702	PC 16:1(Δ9)_18:1(Δ11)	14.6
+	+H+	818.5	650, 676	PC 16:0_18:1(Δ9)	14.5
			678, 704	PC 16:0_18:1(Δ11)	14.5
+	+H+	826.5	580, 606; 620, 646; 660, 686; 700, 726;	PC 15:0_20:4(Δ5, 8, 11, 14)	14.2
+	+H+	828.5	622, 648; 662, 688; 702, 728	PC 15:0_20:3(Δ8, 11, 14)	14.4
+	+H+	830.5	664, 690; 704, 730	PC 17:0_18:2(Δ9, Δ12)	14.5
			676, 702; 662, 688	PC 17:1(Δ9)_18:1(Δ9)	14.5
			676, 702; 690, 716	PC 17:1(Δ9)_18:1(Δ11)	14.5
			678, 704; 718, 744	PC 18:0_17:2(Δ9, Δ12)	14.5
+	+H+	832.5	664, 690	PC 17:0_18:1(Δ9)	14.5
			692, 718	PC 17:0_18:1(Δ11)	14.5
			650, 676	PC 16:0_19:1(Δ9)	14.5
+	+H+	838.5	594, 620; 634, 660; 674, 700; 714, 740; 754, 780	PC 16:0_20:5(Δ5, 8, 11, 14, 17)	14.5
			698, 724; 634, 660; 674, 700; 714, 740; 754, 780	PC 16:1(Δ9)_20:4(Δ8, 11, 14, 17)	14.5
+	+H+	840.3	594, 620; 634, 660; 674, 700; 714, 740	PC 16:0_20:4(Δ5, 8, 11, 14)	14.2
			674, 700; 714, 740	PC 18:2(Δ9, 12)_18:2(Δ9, 12)	14.2
+	+H+	842.5	636, 662; 676; 702; 716, 742	PC 16:0_20:3(Δ8, 11, 14)	14.4
			674, 700; 676, 702; 716, 742	PC 18:1(Δ9)_18:2(Δ9, 12)	14.4
			702, 728; 676, 702; 716, 742	PC 18:1(Δ11)_18:2(Δ9, 12)	14.4
+	+H+	844.5	678, 704; 718, 744	PC 18:0_18:2(Δ9, 12)	14.4
			676, 702	PC 18:1(Δ9)_18:1(Δ9)	14.4
			704, 730	PC 18:1(Δ11)_18:1(Δ11)	14.4
+	+H+	846.5	678, 704	PC 18:0_18:1(Δ9)	14.4
			706, 732	PC 18:0_18:1(Δ11)	14.4
			692, 718	PC 18:0_18:1(Δ10)	14.4
+	+H+	852.5	566, 592; 606, 632; 646, 672; 686, 712; 726, 752	PC 15:0_22:5(Δ4, 7, 10, 13, 16)	14.4
			698, 724; 606, 632; 646, 672; 686, 712; 726, 752	PC 17:1(Δ9)_20:4(Δ5, 8, 11, 14)	14.4
+	+H+	854.5	608, 634; 648, 674; 688, 714; 728, 754	PC 17:0_20:4(Δ5, 8, 11, 14)	14.1
+	+H+	856.5	650, 676; 690, 716; 730, 756	PC 17:0_20:3(Δ8, 11, 14)	14.3
			650, 676; 690, 716; 730, 756	PC 16:0_21:3(Δ9, 12, 15)	14.3
+	+H+	858.5	650, 676; 690, 716	PC-O 20:0_18:2(Δ6, 9)	14.3
			692, 718; 732, 758	PC-O 20:0_18:2(Δ9, 12)	14.3
+	+H+	864.5	580, 606; 620, 646; 660, 686; 700, 726; 740, 766; 780, 806	PC 16:0_22:6(Δ4, 7, 10, 13, 16, 19)	14.1
+	+H+	866.5	580, 606; 620, 646; 660, 686; 700, 726; 740, 766	PC 16:0_22:5(Δ4, 7, 10, 13, 16)	14.4
+	+H+	868.5	622, 648; 662, 688; 702, 728; 742, 768	PC 16:0_22:4(Δ7, 10, 13, 16)	14
			622, 648; 662, 688; 702, 728; 742, 768	PC 18:0_20:4(Δ5, 8, 11, 14)	14
+	+H+	870.5	664, 690; 704, 730; 744, 770	PC 18:0_20:3(Δ8, 11, 14)	14.2
+	+H+	872.5	706, 732; 746, 772	PC 18:0_20:2(Δ11, 14)	14.2
+	+H+	874.5	678, 704	PC 18:0_20:1(Δ9)	14
			706, 732	PC 18:0_20:1(Δ11)	14
+	+H+	882.5	594, 620; 634, 660; 674, 700; 714, 740	PC 17:0_22:4(Δ4, 7, 10, 13)	14.1
			636, 662; 676, 702; 716; 742; 756, 782	PC 17:0_22:4(Δ7, 10, 13, 16)	14.1
			636, 662; 676, 702; 716; 742; 756, 782	PC 19:0_20:4(Δ5, 8, 11, 14)	14.1
+	+H+	884.5	678, 704; 718, 744; 758, 784	PC 18:0_21:3(Δ9, 12, 15)	14.1
			636, 662; 676, 702; 716, 742	PC 18:0_21:3(Δ6, 9, 12)	14.1
+	+H+	892.5	608, 634; 648, 674; 688, 714; 728, 754; 768, 794; 808, 834	PC 18:0_22:6(Δ4, 7, 10, 13, 16, 19)	14
+	+H+	894.5	608, 634; 648, 674; 688, 714; 728, 754; 768, 794	PC 18:0_22:5(Δ4, 7, 10, 13, 16)	14
			726, 752; 648, 674; 688, 714; 728, 754; 768, 794	PC 18:1(Δ9)_22:4(Δ7, 10, 13, 16)	14
			754, 780; 648, 674; 688, 714; 728, 754; 768, 794	PC 18:1(Δ11)_22:4(Δ7, 10, 13, 16)	14
+	+H+	896.5	650, 676; 690, 716; 730, 756; 770, 796	PC 18:0_22:4(Δ7, 10, 13, 16)	14
			650, 676; 690, 716; 730, 756; 770, 796	PC 20:0_20:4(Δ5, 8, 11, 14)	14
