# Supplementary material for: Online photochemical derivatization enables comprehensive mass spectrometric analysis of unsaturated phospholipid isomers
Source: Nat Commun. 2019 Jan 8;10:79. doi: 10.1038/s41467-018-07963-8 (PMC6325166; doi:10.1038/s41467-018-07963-8)
Supplement: Supplementary file 7 — Supplementary Data 4 [file 41467_2018_7963_MOESM7_ESM.xlsx]

## Sheet: Legend
Supplementary Table 4: Patient pathology information of breast cancer tissue samples and type 2 diabetes plasma samples.

## Sheet: Breast cancer tissue
Case	Gender	Age	Race	Diagnosis	T	N	M	TNM stagesa
1	W	53	Asian	Left-side invasive ductal carcinoma	2	0	0	IIA
2	W	34	Asian	Right-side invasive ductal carcinoma	2	0	0	IIA
3	W	48	Asian	Right-side invasive ductal carcinoma	2	0	0	IIA
4	W	38	Asian	Right-side invasive ductal carcinoma	1b	1	0	IIA
5	W	64	Asian	Right-side invasive ductal carcinoma	3	1	0	IIIA
6	W	53	Asian	Right-side invasive ductal carcinoma	2	1	0	IIB
		a The Union for International Cancer Control (UICC) terminology

## Sheet: Plasma
Case	Gender	Age	Race	Fasting glucose concentration	Diagnosisb
1	M	42	Asian	> 7 mmol/L	Type 2 diabetes
2	W	51	Asian	> 7 mmol/L	Type 2 diabetes
3	M	42	Asian	> 7 mmol/L	Type 2 diabetes
4	W	64	Asian	> 7 mmol/L	Type 2 diabetes
5	W	78	Asian	> 7 mmol/L	Type 2 diabetes
6	W	43	Asian	> 7 mmol/L	Type 2 diabetes
7	W	53	Asian	< 6.1 mmol/L	Normal
8	W	50	Asian	< 6.1 mmol/L	Normal
9	W	49	Asian	< 6.1 mmol/L	Normal
10	W	49	Asian	< 6.1 mmol/L	Normal
11	M	65	Asian	< 6.1 mmol/L	Normal
12	M	41	Asian	< 6.1 mmol/L	Normal
	b WHO definition
