# Supplementary material for: Online photochemical derivatization enables comprehensive mass spectrometric analysis of unsaturated phospholipid isomers
Source: Nat Commun. 2019 Jan 8;10:79. doi: 10.1038/s41467-018-07963-8 (PMC6325166; doi:10.1038/s41467-018-07963-8)
Supplement: Supplementary file 8 — Supplementary Data 5 [file 41467_2018_7963_MOESM8_ESM.xlsx]

## Sheet: Legend
Supplementary Table 5: Mass spectrometry and LC conditions for LC-MS/MS and LC-PB-MS/MS. Lipid sub-class species information was determined by LC-MS/MS (NLS and PIS), lipid molecular species was determined by LC-MS/MS in negative ion mode, and lipid molecular species with C=C information was determined by LC-PB-MS/MS.

## Sheet: NLS and PIS
MS conditions
Mode	positive	NLS 141	PIS 184
		R.T. 5-7 min	R.T. 13-15 min
	Declustering Potential	150	150
	Entrance Potential	10	10
	Collision Energy	40	42
	Collision Cell Exit Potential	7	7
	m/z range	400 - 1000	400 - 1000
Ion source conditions
Curtain Gas	40 psi
CAD Gas	high
IonSpray Voltage	4500 V
Temperature	400 °C
Ion Soruce Gas 1	30 psi
Ion Soruce Gas 2	30 psi
LC conditions
Flow rate	0.2 mL/min
Initial composition	A: 10%	10 mM ammonium acetate in water
	B: 90%	acetone/acetonitrile (50/50, v/v) (0.2% acetic acid, v/v)
Column temperature	30 °C
Injection	2 μL
Gradient
Time	Flow rate (mL/min)	A%	B%
0	0.2	10	90
5	0.2	15	85
8	0.2	20	80
15	0.2	20	80
16	0.2	30	70
20	0.2	30	70
20.1	0.2	10	90

## Sheet: LC-MSMS (Neg)
MS conditions
Mode	Negative	EPI
		EPI1	EPI2	EPI3	…
		R.T. 5-7 min for PEs	R.T. 13-15 min for PCs
	Declustering Potential	-150 V	-150 V
	Entrance Potential	-10 V	-10 V
	Collision Energy	-40 eV	-40 eV
	Collision Energy Spread	0	0
	m/z range	100-1000	100-1000
Ion source conditions
Curtain Gas	40 psi
CAD Gas	high
IonSpray Voltage	-4500 V
Temperature	400 °C
Ion Soruce Gas 1	30 psi
Ion Soruce Gas 2	30 psi
LC conditions
Flow rate	0.2 mL/min
Initial composition	A: 10%	10 mM ammonium acetate in water
	B: 90%	acetone/acetonitrile (50/50, v/v) (0.2% acetic acid, v/v)
Column temperature	30 °C
Injection	2 μL
Gradient
Time	Flow rate (mL/min)	A%	B%
0	0.2	10	90
5	0.2	15	85
8	0.2	20	80
15	0.2	20	80
16	0.2	30	70
20	0.2	30	70
20.1	0.2	10	90

## Sheet: LC-PB-MSMS
MS conditions
Mode	Positive	EPI
		EPI1	EPI2	EPI3	…
		R.T. 5-7 min for PEs	R.T. 13-15 min for PCs
	Declustering Potential	150 V	150 V
	Entrance Potential	10 V	10 V
	Collision Energy	42 eV	42 eV
	Collision Energy Spread	0	0
	m/z range	350 - 1000	350 - 1000
Ion source conditions
Curtain Gas	40 psi
CAD Gas	high
IonSpray Voltage	4500 V
Temperature	400 °C
Ion Soruce Gas 1	30 psi
Ion Soruce Gas 2	30 psi
LC conditions
Flow rate	0.2 mL/min
Initial composition	A: 10%	10 mM ammonium acetate in water
	B: 90%	acetone/acetonitrile (50/50, v/v) (0.2% acetic acid, v/v)
Column temperature	30 °C
Injection	2 μL
Gradient
Time	Flow rate (mL/min)	A%	B%
0	0.2	10	90
5	0.2	15	85
8	0.2	20	80
15	0.2	20	80
16	0.2	30	70
20	0.2	30	70
20.1	0.2	10	90
